# Supplementary material for: An efficient and improved method for virus-induced gene silencing in sorghum
Source: BMC Plant Biol. 2018 Jun 18;18:123. doi: 10.1186/s12870-018-1344-z (PMC6006947; doi:10.1186/s12870-018-1344-z)
Supplement: Supplementary file 2 — Table S1. List of sorghum genotypes/varieties showing BMV infection. (XLSX 11 kb) [file 12870_2018_1344_MOESM2_ESM.xlsx]

## Sheet: Sheet3
Supplementary Table S1: List of sorghum genotypes/varieties showing BMV infection
S/n	Sorghum bicolor genotypea	Percent of plants infected with BMVb
1	PI 669216	0
2	PI 648188	0
3	C279	0
4	N252	0
5	TRACY	0
6	WARY	0
7	L-18	5
8	L-20	11.7647
9	PI 571236	12.5
10	N 9925	12.5
11	N98	12.5
12	Is 21235	13.6364
13	N 586	14.2857
14	PI 229831	16.6667
15	CT-19	16.6667
16	Grassal	16.6667
17	MENNONIATE	18.75
18	PI 266918	20
19	PI 563312	20
20	CK 60	20
21	B 35	20.8333
22	N 584	21.0526
23	PI 63715 04	22.2222
24	SC 588	22.2222
25	SC453	22.7273
26	PI 586539	25
27	901 B	26.3158
28	Ks 78	26.3158
29	Brandes	26.3158
30	SC 1215	28.5714
31	IS 11758	28.5714
32	N 250	29.4118
33	PI 534113	30
34	N222	30.4348
35	Snowflack	31.5789
36	PI 648181	33.3333
37	Sureno	33.3333
38	Smith	33.3333
39	Dale	39.5349
40	PI 147838	40
41	Colman	40
42	PI 641887	42.8571
43	PI 562711	45.4545
44	N252	45.4545
45	N 108B	47.619
46	12C-20443	47.619
47	PI 612831	50
48	PI 656487	50
49	C 104	50
50	UNL3016	50
51	RAMADA	52.9412
52	PI 641888	53.8462
53	ROX ORANGE	53.8462
54	SUGARDRIP	55
55	N 587	57.1429
56	Ku 5700	57.8947
57	UNL 1306	60
58	PI 602982	62.5
59	CT188	65
60	N580	66.6667
61	Keller	67.5676
62	PI 641894	100
aTen plants of each line were used for screening.
b2 weeks old sorghum plants were rub inoculated with BMV::GFP and
plants showing BMV infection symptom were scored 3 weeks after inoculation.
