# Supplementary material for: An efficient and improved method for virus-induced gene silencing in sorghum
Source: BMC Plant Biol. 2018 Jun 18;18:123. doi: 10.1186/s12870-018-1344-z (PMC6006947; doi:10.1186/s12870-018-1344-z)
Supplement: Supplementary file 3 — Table S2. List of primers used in this study. (XLSX 12 kb) [file 12870_2018_1344_MOESM3_ESM.xlsx]

## Sheet: Sheet1
Supplementary Table S2: List primers used in this study
S/no	Gene name	Primer name	Primer sequence	Remarks
1	Sb06g032740	SbCHLC_AvrIIF1	TAATCCTAGGAGGAGGCTCAGTTCAACAGC	BMV based VIGS, Forward primer
2	Sb06g032740	SbCHLC_NocIR1	TGCTCCATGGGGCTGGCAGACTTTGAGAAC	BMV based VIGS, Reverse primer
3	Sb06g030030	SbPDS_AvrIIF1	TAATCCTAGGGGTCCGCTTGAATTCTCGTA	BMV based VIGS, Forward primer
4	Sb06g030030	SbPDS_NocIR1	TGCTCCATGGCAGGAACTCCCACCAACTTC	BMV based VIGS, Reverse primer
5	Sobic010G239500	SbUbi3_BMV_F	TAATCCTAGGACCAGCAGCGTCTCATCTTT	BMV based VIGS, Forward primer
6	Sobic010G239500	SbUbi3_BMV_R	TGCTCCATGGCTGGATCTTGGCCTTCACAT	BMV based VIGS, Reverse primer
7	Sb06g032740	SbCHLC_BMV_Anti_F	TAATCCTAGGTCCAAAGTGCAGAACAGCAT	BMV based VIGS, Forward primer
8	Sb06g032740	SbCHLC_BMV_Anti_R	TGCTCCATGGAACCTCAATGTGGCTTACCG	BMV based VIGS, Reverse primer
9	Sb06g030030	SbPDS_BMV_Anti_F	TAATCCTAGGCTCCTGCTGAAAAGAAGATGG	BMV based VIGS, Forward primer
10	Sb06g030030	SbPDS_BMV_Anti_R	TGCTCCATGGGGTCCGCTTGAATTCTCGTA	BMV based VIGS, Reverse primer
11	Sobic010G239500	SbUbi3_BMV_Anti_F	TAATCCTAGGCTGGATCTTGGCCTTCACAT	BMV based VIGS, Forward primer
12	Sobic010G239500	SbUbi3_BMV_Anti_R	TGCTCCATGGACCAGCAGCGTCTCATCTTT	BMV based VIGS, Reverse primer
13	Sb01g010030.1	SbActin_QRT_F	ACATTGCCCTGGACTACGAC	Quantitative real-time PCR, Forward primer
14	Sb01g010030.1	SbActin_QRT_R	TGATGACCTGTCCATCAGGA	Quantitative real-time PCR, Reverse primer
15	Sb06g030030	SbPDS_QRT_F	CAAGCTTCTTGTACCTCAAGAGTGGA	Quantitative real-time PCR, Forward primer
16	Sb06g030030	SbPDS_QRT_R	TGTTTTTCAGCTTTCTGTCAAACCAT	Quantitative real-time PCR, Reverse primer
17	Sb06g032740	SbChlc_QRT_F	CGATGCGGCTTCTGTTCTCA	Quantitative real-time PCR, Forward primer
18	Sb06g032740	SbChlc_QRT_R	AGAACAGCATCGGCCTGGAA	Quantitative real-time PCR, Reverse primer
19	Sobic010G239500	SbUbiC_QRT_F	CGAAAGGCGTCCGTATACAT	Quantitative real-time PCR, Forward primer
20	Sobic010G239500	SbUbiC_QRT_R	GTTGCTGAGAAACAGGCACA	Quantitative real-time PCR, Reverse primer
21	BMV RNA3	BMV RNA3 Insitu L	TCCCTTCAGTGGTTCCTCAC	In situ hybridization for BMV detection
22	BMV RNA3	BMV RNA3 Insitu R	GAGCAGCCTTACCAGAATCG
23	BMV RNA3	BMV RNA3_F	CTTGTGTTGCTGAGAAAC	To check insert in the BMV vector
24	BMV RNA3	BMV RNA3_R	TCTTGTAAGAGGTCTGC
25	Sb06g032740	SbCHLC_BSMV_F	AAGGAAGTTTAAAACCTCAATGTGGCTTACCG	BSMV based VIGS, Forward primer
26	Sb06g032740	SbCHLC_BSMV_R	AACCACCACCACCGTAAGCATCACTCATCCCAACC	BSMV based VIGS, Reverse primer
27	Sb06g030030	SbPDS_BSMV_F	AAGGAAGTTTAAACACTGGCTGCCTCTCATCT	BSMV based VIGS, Forward primer
28	Sb06g030030	SbPDS_BSMV_R	AACCACCACCACCGTCCAGATACTTCGCCGTTGAT	BSMV based VIGS, Reverse primer
29	GFP	BSMV_GFP F	AAGGAAGTTTAAAATCCCAGCAGCAGTTACAAA	BSMV based VIGS, Forward primer
30	GFP	BSMV_GFP R	AACCACCACCACCGTACATCACGGCAGACAAACAA	BSMV based VIGS, Reverse primer
